# Supplementary material for: Micronutrient's deficiency in India: a systematic review and meta-analysis
Source: J Nutr Sci. 2021 Dec 21;10:e110. doi: 10.1017/jns.2021.102 (PMC8727714; doi:10.1017/jns.2021.102)
Supplement: Supplementary file 1 [file jnssup.zip]

Archive with 2 entries (2 files):
- S2048679021001026sup001.docx
- S2048679021001026sup002.docx
